# Supplementary material for: African Swine Fever Virus pE199L Induces Mitochondrial-Dependent Apoptosis
Source: Viruses. 2021 Nov 8;13(11):2240. doi: 10.3390/v13112240 (PMC8617669; doi:10.3390/v13112240)
Supplement: Supplementary file 1 [file viruses-13-02240-s001.zip]

Archive with 3 entries (3 files):
- Video S1.avi
- Video S2.avi
- viruses-1400662-supplementary.pdf
